# Supplementary material for: Genomic and Biochemical Characterization of Bifidobacterium pseudocatenulatum JCLA3 Isolated from Human Intestine
Source: Microorganisms. 2022 Oct 22;10(11):2100. doi: 10.3390/microorganisms10112100 (PMC9695335; doi:10.3390/microorganisms10112100)
Supplement: Supplementary file 1 [file microorganisms-10-02100-s001.zip]

Archive with 1 entries (1 files):
- microorganisms-1958389-supplementary.pdf
